# Supplementary material for: Genomic Sequencing and Analysis of Enzootic Nasal Tumor Virus Type 2 Provides Evidence for Recombination within the Prevalent Chinese Strains
Source: Vet Sci. 2024 Jun 2;11(6):248. doi: 10.3390/vetsci11060248 (PMC11209414; doi:10.3390/vetsci11060248)
Supplement: Supplementary file 1 [file vetsci-11-00248-s001.zip]

Archive with 1 entries (1 files):
- vetsci-2994430-supplementary.pdf
